# Supplementary material for: The WorldWide Antimalarial Resistance Network Clinical Trials Publication Library: A Live, Open-Access Database of Plasmodium Treatment Efficacy Trials
Source: Am J Trop Med Hyg. 2020 May 18;103(1):359–68. doi: 10.4269/ajtmh.19-0706 (PMC7356478; doi:10.4269/ajtmh.19-0706)
Supplement: Supplementary file 7 [file tpmd190706.SD7.xlsx]

## Sheet: P. falciparum
Supplementary Table 6a. Number of sudies, treatment arms and patients assessing P. falciparum, stratified by age and region.
	Asia			Africa			South & Central America			Oceania			Multiregional			Total *
	ACT	Non-ACT	Total	ACT	Non-ACT	Total	ACT	Non-ACT	Total	ACT	Non-ACT	Total	ACT	Non-ACT	Total	ACT	Non-ACT	Total
<5 years
No. studies			0			124			0			0			0			124
No. arms	0	0	0	154	134	288	0	0	0	0	0	0	0	0	0	154	134	288
No. patients	0	0	0	34766	16273	51039	0	0	0	0	0	0	0	0	0	34766	16273	51039
5-15 years
No. studies			2			9			0			2			0			13
No. arms	0	4	4	2	18	20	0	0	0	2	1	3	0	0	0	4	23	27
No. patients	0	144	144	94	808	902	0	0	0	52	20	72	0	0	0	146	972	1118
>15 years
No. studies			110			54			13			2			1			180
No. arms	37	194	231	34	71	105	4	20	24	1	3	4	0	3	3	76	291	367
No. patients	2360	9473	11833	5851	4854	10705	310	785	1095	32	133	165	0	584	584	8553	15829	24382
Multiple ages
No. studies			185			232			27			2			11			457
No. arms	166	240	406	245	236	481	19	37	56	0	4	4	13	13	26	443	530	973
No. patients	30019	26294	56313	42855	33637	76492	1758	1674	3432	0	85	85	8435	3634	12069	83067	65324	148391
Total *
No. studies			297			419			40			6			12			774
No. arms	203	438	641	435	459	894	23	57	80	3	8	11	13	16	29	677	978	1655
No. patients	32379	35911	68290	83566	55572	139138	2068	2459	4527	84	238	322	8435	4218	12653	126532	98398	224930
* These totals differ to that in the main text, due to excluding 13 studies and 27 treatment arms with no age information.
101 P. falciparum treatment arms were also part of studies that assessed both studies, and are therefore presented in Supplementary Table 6c.

## Sheet: P. vivax
Supplementary Table 6b. Number of sudies, treatment arms and patients assessing P. vivax, stratified by age and region.
	Asia			Africa			South & Central America			Oceania			Multiregional			Total *
	ACT	Non-ACT	Total	ACT	Non-ACT	Total	ACT	Non-ACT	Total	ACT	Non-ACT	Total	ACT	Non-ACT	Total	ACT	Non-ACT	Total
<5 years
No. studies			2			0			0			2			0			4
No. arms	0	2	2	0	0	0	0	0	0	0	6	6	0	0	0	0	8	8
No. patients	0	316	316	0	0	0	0	0	0	0	459	459	0	0	0	0	775	775
5-15 years
No. studies			0	0		0			0			0			0			0
No. arms	0	0	0	0	0	0	0	0	0	0	0	0	0	0	0	0	0	0
No. patients	0	0	0	0	0	0	0	0	0	0	0	0	0	0	0	0	0	0
>15 years
No. studies			44			1			8			0			1			54
No. arms	6	93	99	1	0	1	4	21	25	0	0	0	0	6	6	11	120	131
No. patients	253	21351	21604	43	0	43	352	1108	1460	0	0	0	0	329	329	648	22788	23436
Multiple ages
No. studies			71			14			27			2			0			114
No. arms	11	118	129	4	16	20	2	44	46	0	5	5	0	0	0	17	183	200
No. patients	1508	34395	35903	389	1932	2321	263	3774	4037	0	29	29	0	0	0	2160	40130	42290
Total *
No. studies			0			0			35			4			1			172
No. arms	17	213	230	5	16	21	6	65	71	0	11	11	0	6	6	28	311	339
No. patients	1761	56062	57823	432	1932	2364	615	4882	5497	0	488	488	0	329	329	2808	63693	66501
* These totals differ to that in the main text, due to excluding 5 studies and 6 treatment arms with no age information.
84 P. vivax treatment arms were also part of studies that assessed both studies, and are therefore presented in Supplementary Table 6c.

## Sheet: Both
Supplementary Table 6c. Number of sudies, treatment arms and patients assessing both species, stratified by age and region.
	Asia			Africa			South & Central America			Oceania			Multiregional			Total *
	ACT	Non-ACT	Total	ACT	Non-ACT	Total	ACT	Non-ACT	Total	ACT	Non-ACT	Total	ACT	Non-ACT	Total	ACT	Non-ACT	Total
<5 years
No. studies			0			1			0			4			0			5
No. arms	0	0	0	1	0	1	0	0	0	12	6	18	0	0	0	13	6	19
No. patients	0	0	0	543	0	543	0	0	0	1642	390	2032	0	0	0	2185	390	2575
5-15 years
No. studies			0			0			0			1			0			1
No. arms	0	0	0	0	0	0	0	0	0	0	3	3	0	0	0	0	3	3
No. patients	0	0	0	0	0	0	0	0	0	0	48	48	0	0	0	0	48	48
>15 years
No. studies			11			0			1			0			0			12
No. arms	9	40	49	0	0	0	0	2	2	0	0	0	0	0	0	9	42	51
No. patients	280	1178	1458	0	0	0	0	20	20	0	0	0	0	0	0	280	1198	1478
Multiple ages
No. studies			40			2			7			5			0			54
No. arms	27	89	116	7	0	7	0	19	19	0	16	16	0	0	0	34	124	158
No. patients	5315	5810	11125	1089	0	1089	0	1275	1275	0	358	358	0	0	0	6404	7443	13847
Total
No. studies			51			3			8			10			0			72
No. arms	36	129	165	8	0	8	0	21	21	12	25	37	0	0	0	56	175	231
No. patients	5595	6988	12583	1632	0	1632	0	1295	1295	1642	796	2438	0	0	0	8869	9079	17948
